# Supplementary material for: Description of a new species of the leafhopper genus Zyginella Löw from Southwest China (Hemiptera, Cicadellidae, Typhlocybinae)
Source: Zookeys. 2012 Jan 31;(168):13–7. doi: 10.3897/zookeys.168.2171 (PMC3293440; doi:10.3897/zookeys.168.2171)
Supplement: XML Treatment for Zyginella [file zookeys.168.2171-treatment1.xml]

<!DOCTYPE tp:taxon-treatment
  PUBLIC "-//TaxonX//DTD Taxonomic Treatment Publishing DTD v0 20100105//EN" "tax-treatment-NSO.dtd">
<tp:taxon-treatment xmlns:tp="http://www.plazi.org/taxpub"><tp:treatment-meta><mixed-citation publication-type="journal"><person-group><name><surname>Song</surname><given-names>Yuehua</given-names></name><name><surname>Li</surname><given-names>Zizhong</given-names></name></person-group><article-title>Description of a new species of the leafhopper genus 
                    <italic>Zyginella</italic> Löw from Southwest China (Hemiptera, Cicadellidae, Typhlocybinae)
                </article-title><source>Zookeys</source><day>31</day><month>1</month><year>2012</year><volume>2012</volume><issue>168</issue><fpage>13</fpage><lpage>17</lpage><pub-id pub-id-type="doi">10.3897/zookeys.168.2171</pub-id></mixed-citation></tp:treatment-meta><tp:nomenclature><tp:taxon-name>
                        <tp:taxon-name-part taxon-name-part-type="genus">Zyginella</tp:taxon-name-part>
                    <object-id xmlns:xlink="http://www.w3.org/1999/xlink" xlink:type="simple">http://species-id.net/wiki/Zyginella</object-id>
                    </tp:taxon-name><tp:taxon-authority>Löw</tp:taxon-authority><tp:nomenclature-citation-list><tp:nomenclature-citation><tp:taxon-name>Zyginella</tp:taxon-name><comment> Löw, 1885: 346; <xref ref-type="bibr" rid="B4">Dworakowska 1969</xref>: 433, <xref ref-type="bibr" rid="B5">1970</xref>: 707, <xref ref-type="bibr" rid="B6">1974</xref>: 161, <xref ref-type="bibr" rid="B7">1977</xref>: 24; <xref ref-type="bibr" rid="B2">Chiang et al. 1988</xref>: 109; <xref ref-type="bibr" rid="B9">Zhang 1990</xref>: 170. Type species: <italic><tp:taxon-name>Zyginella pulchra</tp:taxon-name></italic> Löw, 1885.</comment></tp:nomenclature-citation><tp:nomenclature-citation><tp:taxon-name>Pyramidotettix</tp:taxon-name><comment> Matsumura, 1932: 59; <xref ref-type="bibr" rid="B5">Dworakowska 1970</xref>: 707; <xref ref-type="bibr" rid="B2">Chiang et al. 1988</xref>: 109; <xref ref-type="bibr" rid="B8">Yang 1965</xref>: 197. Type species: <italic><tp:taxon-name>Conometopius citri</tp:taxon-name></italic> Matsumura, 1907. Synonymized by <xref ref-type="bibr" rid="B5">Dworakowska 1970</xref>: 707.</comment></tp:nomenclature-citation><tp:nomenclature-citation><tp:taxon-name>Remmia</tp:taxon-name><comment> Vilbaste, 1968: 91; <xref ref-type="bibr" rid="B5">Dworakowska 1970</xref>: 707; <xref ref-type="bibr" rid="B2">Chiang et al. 1988</xref>: 109. Type species: <italic><tp:taxon-name>Remmia orbigera</tp:taxon-name></italic> Vilbaste, 1968. Synonymized by <xref ref-type="bibr" rid="B5">Dworakowska 1970</xref>: 707.</comment></tp:nomenclature-citation></tp:nomenclature-citation-list></tp:nomenclature><tp:treatment-sec sec-type="Description"><title>Description.</title><p> Forewing (<xref ref-type="fig" rid="F1">Fig. 3</xref>) with distinct dark spot on 3rd apical cell.</p><p>Head (<xref ref-type="fig" rid="F1">Fig. 1</xref>) acutely produced medially, about as wide as greatest width of pronotum; coronal suture prominent. Forewing (<xref ref-type="fig" rid="F1">Fig. 3</xref>) with 1st apical cell short. Hind wing (<xref ref-type="fig" rid="F1">Fig. 11</xref>) with submarginal vein confluent with Cu<sub>1</sub> markedly distad of point of fusion of Cu<sub>1</sub> with M<sub>3+4</sub>.</p><p>Male pygofer (<xref ref-type="fig" rid="F1">Fig. 5</xref>) with short process on lateroventral margin and numerous long macrosetae on posterodorsal surface. Subgenital plate usually forming a pocket-like structure at tip or tapering towards apex (<xref ref-type="fig" rid="F1">Fig. 6</xref>). Style (<xref ref-type="fig" rid="F1">Fig. 7</xref>) broadened and truncate at base. Aedeagal shaft (<xref ref-type="fig" rid="F1">Figs 8, 9</xref>) usually curved dorsally; preatrium long or short; dorsal apodeme narrow. Connective (<xref ref-type="fig" rid="F1">Fig. 10</xref>) V- or Y-shaped; lateral arms long; central lobe absent.</p></tp:treatment-sec><tp:treatment-sec sec-type="Distribution"><title>Distribution.</title><p> Oriental region, Palaearctic region, Afrotropical region.</p></tp:treatment-sec><tp:treatment-sec sec-type="Key to Chinese species of the genus Zyginella"><title>Key to Chinese species of the genus <tp:taxon-name>Zyginella</tp:taxon-name></title><p> <bold>(males only couplets 5–7)</bold></p><table-wrap content-type="key" position="anchor" orientation="portrait"><table><tbody><tr><td rowspan="1" colspan="1">1</td><td rowspan="1" colspan="1">Vertex with black stripe between eyes subapically (<xref ref-type="fig" rid="F1">Fig. 12</xref>)</td><td rowspan="1" colspan="1">2</td></tr><tr><td rowspan="1" colspan="1">–</td><td rowspan="1" colspan="1">Vertex without black stripe between eyes subapically (<xref ref-type="fig" rid="F1">Fig. 1</xref>)</td><td rowspan="1" colspan="1">4</td></tr><tr><td rowspan="1" colspan="1">2</td><td rowspan="1" colspan="1">Pronotum with two black transverse stripes</td><td rowspan="1" colspan="1"><italic><tp:taxon-name>Zyginella citri</tp:taxon-name></italic> (Matsumura)</td></tr><tr><td rowspan="1" colspan="1">–</td><td rowspan="1" colspan="1">Pronotum without black transverse stripes</td><td rowspan="1" colspan="1">3</td></tr><tr><td rowspan="1" colspan="1">3</td><td rowspan="1" colspan="1">Vertex and pronotum with pair of dark spots respectively</td><td rowspan="1" colspan="1"><italic><tp:taxon-name>Zyginella mali</tp:taxon-name></italic> (Yang)</td><!--PageBreak--></tr><tr><td rowspan="1" colspan="1">–</td><td rowspan="1" colspan="1">Vertex and pronotum without spots</td><td rowspan="1" colspan="1"><italic><tp:taxon-name>Zyginella minuta</tp:taxon-name></italic> (Yang)</td></tr><tr><td rowspan="1" colspan="1">4</td><td rowspan="1" colspan="1">Forewings without a large rhombus-like patch along inner margin subbasally (<xref ref-type="fig" rid="F1">Fig. 3</xref>)</td><td rowspan="1" colspan="1">5</td></tr><tr><td rowspan="1" colspan="1">–</td><td rowspan="1" colspan="1">Forewings with a large rhombus-like patch along inner margin subbasally (<xref ref-type="fig" rid="F1">Figs 12, 13</xref>)</td><td rowspan="1" colspan="1">7</td></tr><tr><td rowspan="1" colspan="1">5</td><td rowspan="1" colspan="1">Aedeagus preatrium well developed, about as long as length of aedeagal shaft (<xref ref-type="fig" rid="F1">Figs 8, 9</xref>)</td><td rowspan="1" colspan="1">6</td></tr><tr><td rowspan="1" colspan="1">–</td><td rowspan="1" colspan="1">Aedeagus preatrium vestigial</td><td rowspan="1" colspan="1"><italic><tp:taxon-name>Zyginella orla</tp:taxon-name></italic> Dworakowska</td></tr><tr><td rowspan="1" colspan="1">6</td><td rowspan="1" colspan="1">Aedeagal shaft with a single short dorsal process subapically (<xref ref-type="fig" rid="F1">Figs 8, 9</xref>)</td><td rowspan="1" colspan="1"><italic><tp:taxon-name>Zyginella menghaiensis</tp:taxon-name></italic>sp. n.</td></tr><tr><td rowspan="1" colspan="1">–</td><td rowspan="1" colspan="1">Aedeagal shaft without a single short dorsal processes subapically</td><td rowspan="1" colspan="1"><italic><tp:taxon-name>Zyginella tsauri</tp:taxon-name></italic> Chiang, Hsu &amp; Knight</td></tr><tr><td rowspan="1" colspan="1">7</td><td rowspan="1" colspan="1">Pygofer lobe with a hook-like process caudo-dorsally</td><td rowspan="1" colspan="1"><italic><tp:taxon-name>Zyginella punctata</tp:taxon-name></italic> Zhang</td></tr><tr><td rowspan="1" colspan="1">–</td><td rowspan="1" colspan="1">Pygofer lobe without hook-like process caudo-dorsally</td><td rowspan="1" colspan="1"><italic><tp:taxon-name>Zyginella taiwana</tp:taxon-name></italic> Chiang, Lee &amp; Knight</td></tr></tbody></table></table-wrap></tp:treatment-sec><tp:treatment-sec><!--Section generated to contain objects referenced in tp:taxon-treatment.--><fig id="F1" position="float" orientation="portrait"><label>Figures 1–13.</label><caption><p><italic><tp:taxon-name>Zyginella</tp:taxon-name></italic> species <bold>1–11</bold> <italic><tp:taxon-name>Zyginella menghaiensis</tp:taxon-name></italic> sp. n. <bold>1</bold> Head and thorax, dorsal view <bold>2</bold> Face <bold>3</bold> Forewing <bold>4</bold> Abdominal apodemes <bold>5</bold> Pygofer lobe, lateral view <bold>6</bold> Subgenital plate <bold>7</bold> Style <bold>8</bold> Aedeagus, lateral view <bold>9</bold> Aedeagus, ventral view <bold>10</bold> Connective <bold>11</bold> Hindwing <bold>12–13</bold> <italic><tp:taxon-name>Zyginella minuta</tp:taxon-name></italic> (after Yang, 1965) <bold>12</bold> Adult, dorsal view <bold>13</bold> Forewing.</p></caption><graphic xmlns:xlink="http://www.w3.org/1999/xlink" xlink:href="ZooKeys-168-013-g001.jpg" position="float" orientation="portrait" xlink:type="simple"/></fig></tp:treatment-sec><ref-list><ref id="B4"><mixed-citation xmlns:xlink="http://www.w3.org/1999/xlink" xlink:type="simple"><person-group><name name-style="western"><surname>Dworakowska</surname><given-names>I</given-names></name></person-group> (<year>1969</year>)<article-title> On the genera <italic>Zyginella</italic> Löw and <italic>Limassolla</italic> Dlab. (Cicadellidae, Typhlocybinae).</article-title><source>Bulletin de l’Academie Polonaise des Sciences, Serie des Sciences Biologiques </source><volume>17</volume> (<issue>7</issue>): <fpage>433</fpage>-<lpage>435</lpage>.</mixed-citation></ref><ref id="B5"><mixed-citation xmlns:xlink="http://www.w3.org/1999/xlink" xlink:type="simple"><person-group><name name-style="western"><surname>Dworakowska</surname><given-names>I</given-names></name></person-group> (<year>1970</year>)<article-title> On some genera of Typhlocybini and Empoascini (Auchenorrhyncha, Cicadellidae, Typhlocybinae).</article-title><source>Bulletin de l’Academie Polonaise des Sciences, Serie des Sciences Biologiques </source><volume>18</volume> (<issue>11</issue>): <fpage>707</fpage>-<lpage>710</lpage>.</mixed-citation></ref><ref id="B6"><mixed-citation xmlns:xlink="http://www.w3.org/1999/xlink" xlink:type="simple"><person-group><name name-style="western"><surname>Dworakowska</surname><given-names>I</given-names></name></person-group> (<year>1974</year>)<article-title> Contribution à la faune du Congo (Brazzaville). Mission A. Villiers et A. Descarpentries. CIX. Hémiptères Typhlocybinae. Bull. IFAN. (A).</article-title><volume>36</volume> (<issue>1</issue>): <fpage>161</fpage>-<lpage>164</lpage>.</mixed-citation></ref><ref id="B7"><mixed-citation xmlns:xlink="http://www.w3.org/1999/xlink" xlink:type="simple"><person-group><name name-style="western"><surname>Dworakowska</surname><given-names>I</given-names></name></person-group> (<year>1977</year>)<article-title> On some Typhlocybinae from Vietnam (Homoptera: Cicadellidae).</article-title><source>Folia Entomologica Hungarica </source><volume>30</volume> (<issue>2</issue>): <fpage>24</fpage>-<lpage>28</lpage>.</mixed-citation></ref><ref id="B2"><mixed-citation xmlns:xlink="http://www.w3.org/1999/xlink" xlink:type="simple"><person-group><name name-style="western"><surname>Chiang</surname><given-names>CC</given-names></name><name name-style="western"><surname>Lee</surname><given-names>PP</given-names></name><name name-style="western"><surname>Knight</surname><given-names>WJ</given-names></name></person-group> (<year>1988</year>)<article-title> Studies on Taiwanese Typhlocybinae (Homoptera: Cicadellidae). (I) Tribe Zyginellini.</article-title><source>Journal of Taiwan Museum </source><volume>41</volume> (<issue>1</issue>): <fpage>103</fpage>-<lpage>112</lpage>.</mixed-citation></ref><ref id="B9"><mixed-citation xmlns:xlink="http://www.w3.org/1999/xlink" xlink:type="simple"><person-group><name name-style="western"><surname>Zhang</surname><given-names>YL</given-names></name></person-group> (<year>1990</year>)<source> A taxonomic study of Chinese Ciadellidae (Homoptera). Tianze Eldonejo. Yangling, Shaanxi, China 170–173.</source></mixed-citation></ref><ref id="B8"><mixed-citation xmlns:xlink="http://www.w3.org/1999/xlink" xlink:type="simple"><person-group><name name-style="western"><surname>Yang</surname><given-names>CK</given-names></name></person-group> (<year>1965</year>)<article-title> Two new leafhoppers of the genus <italic>Pyramidotettix</italic> (Homoptera: Jassidae) injuring apple trees.</article-title><source>Acta Entomologica Sinica </source><volume>14</volume> (<issue>2</issue>): <fpage>196</fpage>-<lpage>202</lpage>.</mixed-citation></ref></ref-list></tp:taxon-treatment>
