# Supplementary material for: Description of a new species of the leafhopper genus Zyginella Löw from Southwest China (Hemiptera, Cicadellidae, Typhlocybinae)
Source: Zookeys. 2012 Jan 31;(168):13–7. doi: 10.3897/zookeys.168.2171 (PMC3293440; doi:10.3897/zookeys.168.2171)
Supplement: XML Treatment for Zyginella menghaiensis [file zookeys.168.2171-treatment2.xml]

<!DOCTYPE tp:taxon-treatment
  PUBLIC "-//TaxonX//DTD Taxonomic Treatment Publishing DTD v0 20100105//EN" "tax-treatment-NSO.dtd">
<tp:taxon-treatment xmlns:tp="http://www.plazi.org/taxpub"><tp:treatment-meta><mixed-citation publication-type="journal"><person-group><name><surname>Song</surname><given-names>Yuehua</given-names></name><name><surname>Li</surname><given-names>Zizhong</given-names></name></person-group><article-title>Description of a new species of the leafhopper genus 
                    <italic>Zyginella</italic> Löw from Southwest China (Hemiptera, Cicadellidae, Typhlocybinae)
                </article-title><source>Zookeys</source><day>31</day><month>1</month><year>2012</year><volume>2012</volume><issue>168</issue><fpage>13</fpage><lpage>17</lpage><pub-id pub-id-type="doi">10.3897/zookeys.168.2171</pub-id></mixed-citation></tp:treatment-meta><tp:nomenclature><tp:taxon-name>
                        <tp:taxon-name-part taxon-name-part-type="genus">Zyginella</tp:taxon-name-part>
                        <tp:taxon-name-part taxon-name-part-type="species">menghaiensis</tp:taxon-name-part>
                    <object-id xmlns:xlink="http://www.w3.org/1999/xlink" xlink:type="simple">urn:lsid:zoobank.org:act:090D3B2C-B357-4E11-9F81-AC71C63C6743</object-id>
                    <object-id xmlns:xlink="http://www.w3.org/1999/xlink" xlink:type="simple">http://species-id.net/wiki/Zyginella_menghaiensis</object-id>
                    </tp:taxon-name><tp:taxon-authority>Song &amp; Li</tp:taxon-authority><tp:taxon-status xmlns:xlink="http://www.w3.org/1999/xlink" xlink:type="simple">sp. n.</tp:taxon-status><xref ref-type="fig" rid="F1">Figures 1–11</xref></tp:nomenclature><tp:treatment-sec sec-type="Description"><title>Description.</title><p> Head and thorax yellowish brown; vertex with lateral margins with soft red tinge; eyes brownish grey; pronotum brownish with two longitudinal darker stripes; scutellum with basal triangles testaceous. Forewing (<xref ref-type="fig" rid="F1">Fig. 3</xref>) reddish brown near base, dark red between 4th apical cell and brochosome-field and light brown around apex; 3rd apical cell with a blackish brown spot.</p><p>Coronal suture (<xref ref-type="fig" rid="F1">Fig. 1</xref>) extending nearly to anterior margin of vertex. Forewing (<xref ref-type="fig" rid="F1">Fig. 3</xref>) with 3rd apical cell not petiolate at base.</p><p>Abdominal apodemes (<xref ref-type="fig" rid="F1">Fig. 4</xref>) slender, slightly extended beyond 4th sternite.</p><p>Pygofer lobe (<xref ref-type="fig" rid="F1">Fig. 5</xref>) broad, with a large sclerotized process near dorsal margin and another process arising from about ventro-caudal margin; six long macrosetae distributed along caudal margin and numerous short microsetae scattered on lateral surface. Subgenital plate (<xref ref-type="fig" rid="F1">Fig. 6</xref>) long, gradually tapered towards apex and curved apically, beak-like; with three long macrosetae along upper margin. Style (<xref ref-type="fig" rid="F1">Fig. 7</xref>) elongate, slender throughout length with truncate base. Aedeagal shaft (<xref ref-type="fig" rid="F1">Figs 8, 9</xref>) curved dorsad in lateral view with single small dorsal process subapically; gonopore large, apical on ventral surface with small tooth on each lateral margin; preatrium long, about as long as aedeagal shaft; dorsal apodeme narrow. Connective (<xref ref-type="fig" rid="F1">Fig. 10</xref>) Y-shaped with very short stem and long strongly divergent lateral arms; central lobe absent.</p></tp:treatment-sec><tp:treatment-sec sec-type="Measurement"><title>Measurement.</title><p> Body length males 2.9~3.1 mm.</p></tp:treatment-sec><tp:treatment-sec sec-type="Type material"><title>Type material.</title><p> <italic>Holotype</italic>, male, China: Yunnan Province, Menghai County, 23 July 2008, coll. YUE-HUA SONG. <italic>Paratypes</italic>: two males, same date as holotype.</p></tp:treatment-sec><tp:treatment-sec sec-type="Remarks"><title>Remarks.</title><p> The new species is similar to <italic><tp:taxon-name>Zyginella tsauri</tp:taxon-name></italic> Chiang, Hsu &amp; Knight (1989), but the forewing has a large dark costal patch (<xref ref-type="fig" rid="F1">Fig. 3</xref>) and the aedeagus has a single short dorsal process subapically and a small tooth on each lateral margin of the gonopore (<xref ref-type="fig" rid="F1">Figs 8, 9</xref>).</p><fig id="F1" position="float" orientation="portrait"><label>Figures 1–13.</label><caption><p><italic><tp:taxon-name>Zyginella</tp:taxon-name></italic> species <bold>1–11</bold> <italic><tp:taxon-name>Zyginella menghaiensis</tp:taxon-name></italic> sp. n. <bold>1</bold> Head and thorax, dorsal view <bold>2</bold> Face <bold>3</bold> Forewing <bold>4</bold> Abdominal apodemes <bold>5</bold> Pygofer lobe, lateral view <bold>6</bold> Subgenital plate <bold>7</bold> Style <bold>8</bold> Aedeagus, lateral view <bold>9</bold> Aedeagus, ventral view <bold>10</bold> Connective <bold>11</bold> Hindwing <bold>12–13</bold> <italic><tp:taxon-name>Zyginella minuta</tp:taxon-name></italic> (after Yang, 1965) <bold>12</bold> Adult, dorsal view <bold>13</bold> Forewing.</p></caption><graphic xmlns:xlink="http://www.w3.org/1999/xlink" xlink:href="ZooKeys-168-013-g001.jpg" position="float" orientation="portrait" xlink:type="simple"/></fig></tp:treatment-sec><tp:treatment-sec sec-type="Etymology"><title>Etymology.</title><p> The new species is named for its type locality: Menghai.</p></tp:treatment-sec></tp:taxon-treatment>
